# Supplementary material for: Chain Transfer Kinetics of Rhodixan® A1 RAFT/MADIX Agent
Source: Molecules. 2024 Dec 20;29(24):6004. doi: 10.3390/molecules29246004 (PMC11678032; doi:10.3390/molecules29246004)
Supplement: Supplementary file 1 [file molecules-29-06004-s001.zip]

Archive with 1 entries (1 files):
- molecules-3319039-supplementary.pdf
